# Supplementary material for: Sex determines cortisol and alpha‐amylase responses to acute physical and psychosocial stress in patients with avoidant personality disorder
Source: Brain Behav. 2016 Jun 14;6(8):e00506. doi: 10.1002/brb3.506 (PMC4980475; doi:10.1002/brb3.506)
Supplement: Supplementary file 1 — Table S1. Characteristics of avoidant personality disorder patients and controls. [file BRB3-6-e00506-s001.xlsx]

## Sheet: Sheet1
	Table 1S. Characteristics of avoidant personality disorder patients and controls
		Control (n=355)	AVPD (n=93)	P
	POMS
	Tension-Anxiety	45.2 ± 7.7	52.9 ± 11.6	< 0.001
	Female	45.6 ± 8.1	56.4 ± 11.7	< 0.001
	Male	45.4 ± 7.9	54.5 ± 12.0	< 0.001
	Depression-Dejection	46.6 ± 7.2	56.2 ± 10.8	< 0.001
	Female	46.4 ± 7.3	57.5 ± 12.0	< 0.001
	Male	46.4 ± 7.4	57.5 ± 11.5	< 0.001
	Anger-Hostility	45.6 ± 7.7	50.1 ± 10.4	< 0.001
	Female	45.4 ± 7.9	51.6 ± 11.2	< 0.001
	Male	45.4 ± 7.8	51.6 ± 11.3	< 0.001
	Vigor	54.4 ± 10.5	45.3 ± 11.0	< 0.001
	Female	54.1 ± 10.3	44.2 ± 8.9	< 0.001
	Male	54.1 ± 10.3	44.2 ± 8.9	< 0.001
	Fatigue	46.3 ± 8.2	54.3 ± 10.6	< 0.001
	Female	46.5 ± 8.4	56.9 ± 10.7	< 0.001
	Male	46.5 ± 8.5	56.9 ± 10.9	< 0.001
	Confusion	45.4 ± 8.2	54.4 ± 10.9	< 0.001
	Female	45.6 ± 8.1	56.4 ± 12.7	< 0.001
	Male	45.6 ± 8.1	56.4 ± 12.7	< 0.001
	STAI
	Trait Anxiety	38.4 ± 8.0	49.1 ± 10.3	< 0.001
	Female	39.1 ± 8.4	48.8 ± 10.7	< 0.001
	Male	38.0 ± 7.9	49.3 ± 10.5	< 0.001
	State Anxiety	35.9 ± 7.9	44.3 ± 10.3	< 0.001
	Female	36.3 ± 8.5	43.3 ± 10.9	< 0.001
	Male	35.6 ± 7.7	45.1 ± 10.4	< 0.001
	BDI score	2.1 ± 3.1	6.8 ± 6.8	< 0.001
	Female	2.2 ± 3.0	7.0 ± 7.1	< 0.001
	Male	2.0 ± 3.1	6.7 ± 6.8	< 0.001
	DACS
	Future Denial	44.5 ± 7.5	54.7 ± 13.1	< 0.001
	Female	44.4 ± 7.5	53.4 ± 13.1	< 0.001
	Male	44.6 ± 7.7	55.1 ± 13.5	< 0.001
	Threat Prediction	40.9 ± 11.8	48.7 ± 12.6	< 0.001
	Female	39.5 ± 11.0	49.9 ± 10.2	< 0.001
	Male	41.3 ± 11.9	48.1 ± 11.3	< 0.001
	Self Denial	44.6 ± 9.7	55.1 ± 11.3	< 0.001
	Female	44.1 ± 9.9	57.9 ± 12.1	< 0.001
	Male	44.8 ± 9.8	54.7 ± 11.6	< 0.001
	Past Denial	40.6 ± 9.5	48.0 ± 12.0	< 0.001
	Female	39.7 ± 8.9	50.7 ± 13.6	< 0.001
	Male	41.3 ± 9.8	46.5 ± 12.3	< 0.001
	Interpersonal Threat	40.0 ± 13.2	44.6 ± 12.0	< 0.001
	Female	40.2 ± 13.3	45.8 ± 10.4	< 0.001
	Male	39.7 ± 13.4	43.2 ± 13.6	< 0.001
	CTQ
	Emotional Abuse	5.7 ± 2.4	7.4 ± 2.6	< 0.001
	Female	5.8 ± 2.7	7.5 ± 2.9	< 0.001
	Male	5.6 ± 2.5	7.1 ± 2.7	< 0.001
	Physical Abuse	5.4 ± 1.2	5.1 ± 0.4	0.34
	Female	5.3 ± 1.3	5.2 ± 0.6	0.51
	Male	5.4 ± 1.4	5.1 ± 0.5	0.32
	Sexual Abuse	5.6 ± 1.1	6.6 ± 2.2	< 0.001
	Female	5.7 ± 1.3	6.8 ± 2.7	< 0.001
	Male	5.5 ± 1.1	6.5 ± 2.9	< 0.001
	Emotional Neglect	11.4 ± 3.5	14.0 ± 3.9	< 0.001
	Female	12.1 ± 4.6	14.4 ± 4.5	< 0.001
	Male	10.9 ± 3.8	13.6 ± 3.8	< 0.001
	Physical Neglect	6.1 ± 2.2	6.9 ± 2.0	< 0.001
	Female	6.6 ± 2.9	7.2 ± 2.2	< 0.001
	Male	5.7 ± 2.4	6.7± 2.1	< 0.001
	Electrical Stimulation (mA)	24.6 ± 13.1	22.6 ± 12.4	0.3
	Heart Rate Valiability
	TP	7.6 ± 0.9	7.7 ± 1.8	0.43
	LF	53.2 ± 18.4	57.3 ± 18.6	< 0.001
	HF	46.6 ± 18.5	42.7 ± 18.6	< 0.001
	LF/HF	1.8 ± 2.8	2.1 ± 2.0	0.81
	SDNN	60.4 ± 27.1	57.3 ± 31.0	0.31
	RMSSD	60.4 ± 27.1	50.8 ± 28.5	< 0.05
	Note: Values are expressed as number, mean ± SD
	Abbreviations: AVPD, Avoidant Pesonality Disorder; CTQ, Childhood Trauma Questionnaire; DACS, Depression and Anxiety Cognition Scale; HF, high-frequency; LF, low-frequency; POMS, Profile of Modd State; RMSSD, root mean square of successive differences; SD, standard deviation; SDNN, standard deviation of the NN intervals; STAI, State-Trait Anxiety Inventory; TP, total power
